# Supplementary material for: Inhibition of sphingolipid de novo synthesis counteracts muscular dystrophy
Source: Sci Adv. 2022 Jan 28;8(4):eabh4423. doi: 10.1126/sciadv.abh4423 (PMC8797791; doi:10.1126/sciadv.abh4423)
Supplement: Supplementary file 2 — Table S1 [file sciadv.abh4423_table_s1.zip]

Archive with 1 entries (1 files):
- sciadv.abh4423_table_s1.pdf
